# Supplementary material for: Combined biochemical profiling and DNA sequencing in the expanded newborn screening for inherited metabolic diseases: the experience in an Italian reference center
Source: Orphanet J Rare Dis. 2025 Jan 24;20:38. doi: 10.1186/s13023-025-03546-1 (PMC11762513; doi:10.1186/s13023-025-03546-1)
Supplement: Supplementary file 1 — Supplementary Material 1: Table S1. List of genes analyzed. [file 13023_2025_3546_MOESM1_ESM.xlsx]

## Sheet: Foglio1
GROUP	DISORDERS	OMIM
AMINOACIDEMIAS	PKU	261600
	HPA	261600
	Biopterin regeneration	261630
	Biopterin biosynthesis	261640
	TYR I	276700
	TYR II	276600
	MSUD	248600
	CBS	236200
	MTHFR	236250
ORGANIC ACIDEMIAS	GAI	231670
	IVA	243500
	BKT	203750
	HMG	246450
	PA	606054
	MMA-mut	251000
	CblA	251100
	CblB	251110
	CblC	277400
	CblD	277410
	2-MBG	610006
	MAL	606761
	MCD	253270
UREA CYCLE DEFECTS	CIT I	215700
	CIT II	605814
	ASA	207900
	ARG	207800
FATTY ACID OXYDATION DISORDERS	Cud	212140
	CPT I	255120
	CACT	212138
	CPTII	600650
	VLCAD	609575
	TFP	609015
	LCHAD	609016
	MCAD	201450
	M/SCHAD	231530
	GA2/MADD	231680
Differential Diagnoses	TYR III	276710
	SCAD	606885
	GNMT	606664
	MAT	250850
	SAHH	613752
	3-MGCA	250950
	3-MCC	210200
	2-M-3-HBD	300438
	IBG	271980
	BIOTINIDASE DEFICIENCY	253260
	GALACTOSEMIA	230400
