# Supplementary material for: Combined biochemical profiling and DNA sequencing in the expanded newborn screening for inherited metabolic diseases: the experience in an Italian reference center
Source: Orphanet J Rare Dis. 2025 Jan 24;20:38. doi: 10.1186/s13023-025-03546-1 (PMC11762513; doi:10.1186/s13023-025-03546-1)
Supplement: Supplementary file 2 — Supplementary Material 2: Table S2. List of diseases subjected to NBS in Italy. [file 13023_2025_3546_MOESM2_ESM.xlsx]

## Sheet: Foglio1
ABCD4
ACAD8
ACADM
ACADS
ACADSB
ACADVL
ACAT1
ADK
AHCY
ALDH3B1
ALDH5A1
AMT
ARG1
ASL
ASS1
AUH
BCKDHA
BCKDHB
BTD
CA5A
CBS
CLPB
CPS1
CPT1A
CPT2
DBT
DLD
DNAJC19
ETFA
ETFB
ETFDH
ETHE1
FAH
FLAD1
GAA
GALC
GALE
GALK1
GALM
GALT
GCDH
GCH1
GCSH
GLA
GLDC
GLUD1
GNMT
HADH
HADHA
HADHB
HCFC1
HLCS
HMGCL
HMGCS2
HPD
HSD17B10
IDS
IDUA
IVD
LMBRD1
MAT1A
MCCC1
MCCC2
MLYCD
MMAA
MMAB
MMACHC
MMADHC
MMUT
MTHFR
MTR
MTRR
NADK2
NAGS
OAT
OPA3
OPLAH
OTC
OXCT1
PAH
PC
PCBD1
PCCA
PCCB
PPM1K
PRDX1
PRODH
PTS
QDPR
SLC22A5
SLC25A13
SLC25A15
SLC25A20
SLC25A32
SLC52A1
SLC52A2
SLC52A3
SLC6A9
SLC7A7
SPR
SUCLA2
SUCLG1
TAT
TMEM70
WWTR1
